# Supplementary material for: 2-Acetyl­anilinium chloride
Source: Acta Crystallogr Sect E Struct Rep Online. 2011 Feb 12;67(Pt 3):o623. doi: 10.1107/S1600536811004739 (PMC3052089; doi:10.1107/S1600536811004739)
Supplement: Supplementary file 2 [file e-67-0o623-Isup2.hkl]

#
# h,k,l, Fc-squared, Fo-squared, sigma(Fo-squared) and status flag
#
data_I
_shelx_title '  P21/c'
_shelx_refln_list_code          4
_shelx_F_calc_maximum      152.05
_exptl_crystal_F_000       360.00
_reflns_d_resolution_high  0.8409
 
loop_
 _symmetry_equiv_pos_as_xyz
 'x, y, z'
 '-x, y+1/2, -z+1/2'
 '-x, -y, -z'
 'x, -y-1/2, z-1/2'
 
_cell_length_a     4.8979
_cell_length_b    15.8136
_cell_length_c    10.8203
_cell_angle_alpha  90.000
_cell_angle_beta  102.569
_cell_angle_gamma  90.000
 
_shelx_F_squared_multiplier     1.000
 
loop_
 _refln_index_h
 _refln_index_k
 _refln_index_l
 _refln_F_squared_calc
 _refln_F_squared_meas
 _refln_F_squared_sigma
 _refln_observed_status
   1   0   0      505.47      439.40      8.93 o
   2   0   0      441.82      459.58     12.67 o
   3   0   0      482.85      483.07     16.56 o
   4   0   0      254.56      248.49     13.92 o
   5   0   0      293.54      308.26     17.68 o
   1   1   0      183.96      163.16      3.97 o
   2   1   0       49.10       47.56      2.41 o
   3   1   0       77.58       84.45      4.94 o
   4   1   0       36.36       32.12      3.69 o
   5   1   0        1.26        1.79      1.63 o
   0   2   0     3985.64     3338.60     16.66 o
   1   2   0     3917.15     3764.57     29.33 o
   2   2   0      196.12      186.68      4.66 o
   3   2   0        2.99        3.30      1.38 o
   4   2   0      558.41      558.76     25.91 o
   5   2   0      126.32      136.79      8.40 o
   1   3   0        8.05        3.56      0.61 o
   2   3   0     1147.17     1147.43     15.53 o
   3   3   0     1418.28     1496.84     14.49 o
   4   3   0       11.60        8.47      2.21 o
   5   3   0       30.36       38.30      4.61 o
   0   4   0      852.38      985.18     16.85 o
   1   4   0     3212.48     3045.47     33.63 o
   2   4   0      128.26      129.74      3.46 o
   3   4   0      761.31      775.06     10.40 o
   4   4   0      159.25      151.09      5.46 o
   5   4   0      196.94      207.29     10.43 o
   1   5   0       29.71       21.42      1.42 o
   2   5   0      321.85      319.73      5.45 o
   3   5   0        0.15        1.56      0.73 o
   4   5   0      235.64      244.11      7.79 o
   5   5   0        0.01       -1.67      2.09 o
   0   6   0       21.03       21.69      1.88 o
   1   6   0        4.28        5.53      0.66 o
   2   6   0      139.78      143.99      5.46 o
   3   6   0       48.18       53.77      3.97 o
   4   6   0        1.67        1.38      1.74 o
   5   6   0       27.86       23.36      3.68 o
   1   7   0     3274.42     3284.19     22.68 o
   2   7   0     1042.58     1015.54     10.38 o
   3   7   0      979.43      972.56     16.36 o
   4   7   0        0.51       -1.45      1.07 o
   5   7   0       33.88       36.39      6.46 o
   0   8   0      166.64      153.42      5.11 o
   1   8   0       61.45       63.99      2.74 o
   2   8   0        0.21       -0.10      0.50 o
   3   8   0      101.06       27.75     46.36 o
   4   8   0      568.71      567.55     11.58 o
   5   8   0        0.50       -0.45      3.22 o
   1   9   0      381.50      377.74      5.66 o
   2   9   0      494.81      499.78      8.92 o
   3   9   0       59.20       48.50      4.21 o
   4   9   0      210.28      214.96      9.18 o
   0  10   0       15.54       18.05      2.21 o
   1  10   0      112.71       98.75      3.07 o
   2  10   0      250.16      254.38      5.70 o
   3  10   0        7.23        2.23      1.28 o
   4  10   0      290.46      293.40     17.72 o
   1  11   0      128.01      121.81      3.54 o
   2  11   0      790.91      801.75     14.61 o
   3  11   0      801.34      797.20     17.15 o
   4  11   0       12.89       10.45      3.98 o
   0  12   0      159.21      170.70      9.04 o
   1  12   0       67.38       59.03      2.61 o
   2  12   0       47.57       50.16      3.07 o
   3  12   0       71.87       57.50     12.77 o
   4  12   0      106.75      118.85     11.97 o
   1  13   0        1.50        2.37      0.89 o
   2  13   0      381.70      390.12     11.52 o
   3  13   0       17.12       16.24      2.41 o
   4  13   0       33.65       39.21      7.44 o
   0  14   0     1245.13     1161.46     18.81 o
   1  14   0       70.28       75.40      4.05 o
   2  14   0       35.32       37.69      4.13 o
   3  14   0      198.96      197.79     14.37 o
   1  15   0      164.25      140.12      5.62 o
   2  15   0        3.92        0.05      0.96 o
   3  15   0       78.38       80.54      9.61 o
   0  16   0       13.65       31.96      5.11 o
   1  16   0      488.97      436.50     19.35 o
   2  16   0        0.51       -4.38      2.92 o
   1  17   0       20.58       21.52      4.96 o
   2  17   0        7.18        6.69      3.68 o
   0  18   0      444.57      434.96     18.51 o
   1  18   0      104.91      129.05     11.38 o
  -5   1   1       54.06       58.96      9.18 o
  -4   1   1      481.94      498.28     17.64 o
  -3   1   1      458.20      455.39     11.45 o
  -2   1   1      854.75      848.60     10.35 o
  -1   1   1      572.43      557.13      7.53 o
   0   1   1     1324.03     1076.26     10.53 o
   1   1   1      495.59      559.49      5.04 o
   2   1   1     2359.46     2386.16     18.15 o
   3   1   1      684.95      660.75     13.72 o
   4   1   1      125.50      133.06      7.20 o
   5   1   1       70.94       67.10      8.86 o
  -5   2   1       22.60       14.16      3.17 o
  -4   2   1       16.90       14.71      2.64 o
  -3   2   1      222.81      265.16      8.81 o
  -2   2   1     1423.07     1440.71     13.39 o
  -1   2   1     1295.55     1363.81     11.93 o
   0   2   1        4.65        3.57      1.06 o
   1   2   1      200.62      222.85      3.11 o
   2   2   1       96.51       94.88      2.93 o
   3   2   1        5.97       10.17      1.55 o
   4   2   1       54.16       55.78      5.44 o
   5   2   1       48.60       49.67      5.62 o
  -5   3   1        5.71        5.13      2.17 o
  -4   3   1      172.42      174.76      8.36 o
  -3   3   1      652.47      645.42     13.63 o
  -2   3   1     1403.10     1404.77     16.59 o
  -1   3   1        2.87        3.26      0.68 o
   0   3   1      446.63      481.89      3.39 o
   1   3   1     4425.95     4355.53     18.39 o
   2   3   1      490.39      464.91      7.65 o
   3   3   1        2.33        0.89      0.70 o
   4   3   1       36.95       34.43      3.11 o
   5   3   1      131.10      132.17      8.25 o
  -5   4   1       32.84       26.28      3.30 o
  -4   4   1      154.10      170.37      8.30 o
  -3   4   1       31.36       36.60      3.39 o
  -2   4   1       16.96       12.73      1.33 o
  -1   4   1     1128.23     1176.58      7.65 o
   0   4   1     1243.43     1220.03      8.98 o
   1   4   1      992.59      960.43     13.35 o
   2   4   1       78.97       82.83      2.72 o
   3   4   1      701.79      705.08     11.80 o
   4   4   1       28.50       24.53      2.93 o
   5   4   1       93.15       87.92      6.63 o
  -5   5   1        2.01        1.52      1.50 o
  -4   5   1        1.05       -0.37      1.10 o
  -3   5   1     1397.64     1490.46     20.83 o
  -2   5   1        8.78        6.75      0.92 o
  -1   5   1        2.61        3.64      0.61 o
   0   5   1      253.42      222.64      2.81 o
   1   5   1     2261.09     2317.93     26.96 o
   2   5   1      278.27      271.33      4.83 o
   3   5   1       47.31       44.44      5.32 o
   4   5   1       40.39       38.09      3.09 o
   5   5   1       63.47       62.99      5.70 o
  -5   6   1      219.69      234.73     11.06 o
  -4   6   1       94.94       88.78      5.04 o
  -3   6   1       31.46       29.64      2.60 o
  -2   6   1      531.20      521.54      6.79 o
  -1   6   1     1632.41     1541.47     11.00 o
   0   6   1     2200.11     2217.74     17.38 o
   1   6   1      275.62      304.61      4.10 o
   2   6   1       43.49       33.85      1.73 o
   3   6   1      112.71      115.53     12.67 o
   4   6   1      528.15      524.30     11.10 o
   5   6   1       37.02       40.31      4.82 o
  -5   7   1        6.42        4.07      1.93 o
  -4   7   1       25.20       23.21      2.51 o
  -3   7   1       21.87       20.03      2.54 o
  -2   7   1      370.39      375.07      6.57 o
  -1   7   1       22.20       18.86      1.40 o
   0   7   1     2849.80     3065.39     22.97 o
   1   7   1      289.12      348.03      4.72 o
   2   7   1       55.24       60.48      2.45 o
   3   7   1       16.58       20.49      1.92 o
   4   7   1       47.97       45.99      4.33 o
   5   7   1        1.33        0.08      3.00 o
  -5   8   1      354.86      372.93     13.93 o
  -4   8   1       48.32       54.20      3.88 o
  -3   8   1       15.41       14.76      5.39 o
  -2   8   1      147.01      135.94      4.52 o
  -1   8   1      954.42      945.76      8.57 o
   0   8   1      364.69      312.89      4.36 o
   1   8   1     1458.79     1481.47     14.78 o
   2   8   1        2.45        1.88      0.69 o
   3   8   1      532.21      530.17     11.81 o
   4   8   1      727.60      733.21     16.15 o
   5   8   1        2.67        2.51      1.69 o
  -5   9   1        2.31        6.88      3.36 o
  -4   9   1      110.90      103.24      6.57 o
  -3   9   1      637.97      605.30     14.48 o
  -2   9   1       55.07       62.42      2.89 o
  -1   9   1      202.93      206.79      4.23 o
   0   9   1      392.70      449.01      5.58 o
   1   9   1       89.13      112.07      3.07 o
   2   9   1       15.31       12.93      1.38 o
   3   9   1       18.15       16.57      2.64 o
   4   9   1       10.17        6.76      4.09 o
  -4  10   1      130.12      124.33      7.26 o
  -3  10   1      188.45      199.86      8.59 o
  -2  10   1      148.66      153.14      5.61 o
  -1  10   1      639.26      590.77      8.46 o
   0  10   1     1247.61     1269.19     17.12 o
   1  10   1       60.50       56.44      3.04 o
   2  10   1      345.63      370.20      6.90 o
   3  10   1      817.97      857.91     12.33 o
   4  10   1       28.68       26.95      5.89 o
  -4  11   1      107.62      105.53      6.79 o
  -3  11   1      276.00      286.76     15.55 o
  -2  11   1      872.16      875.76     13.72 o
  -1  11   1       83.00       80.77      2.94 o
   0  11   1       30.90       31.73      1.80 o
   1  11   1      207.07      221.36      6.17 o
   2  11   1       82.10       86.73      3.47 o
   3  11   1        8.02        8.00      1.82 o
   4  11   1       16.11       16.58      5.09 o
  -4  12   1      183.21      185.49      8.94 o
  -3  12   1      470.04      502.78     21.16 o
  -2  12   1      889.13      904.70     14.42 o
  -1  12   1      362.14      347.89      6.22 o
   0  12   1      306.73      304.66      5.44 o
   1  12   1       53.92       54.77      2.88 o
   2  12   1       12.26       11.76      1.99 o
   3  12   1       46.56       42.06      2.81 o
   4  12   1      777.79      752.67     29.96 o
  -4  13   1      145.26      177.51     14.50 o
  -3  13   1      434.46      432.54     20.02 o
  -2  13   1        1.96        2.31      1.54 o
  -1  13   1       10.36       10.00      1.31 o
   0  13   1      265.42      282.66      5.45 o
   1  13   1       56.93       54.76      6.23 o
   2  13   1      125.57      125.87      6.91 o
   3  13   1      273.38      274.67     16.85 o
  -3  14   1      202.29      197.49     14.00 o
  -2  14   1        7.85        5.25      2.82 o
  -1  14   1      289.74      306.88      6.30 o
   0  14   1      186.03      176.11      4.93 o
   1  14   1        3.52        3.85      1.63 o
   2  14   1       71.01       68.35      3.22 o
   3  14   1      193.05      192.48     14.56 o
  -3  15   1      163.76      183.52     13.84 o
  -2  15   1       85.54       81.88      8.43 o
  -1  15   1      156.29      168.98      7.76 o
   0  15   1        0.07        0.79      1.98 o
   1  15   1      470.79      454.84     16.15 o
   2  15   1      356.94      357.75     18.78 o
   3  15   1        9.63       16.47      5.26 o
  -3  16   1       79.35       72.50      9.21 o
  -2  16   1        4.53        1.94      2.46 o
  -1  16   1       93.36       97.57      6.14 o
   0  16   1        3.87        5.59      2.68 o
   1  16   1       13.02        9.86      3.90 o
   2  16   1       80.60       67.12      8.71 o
  -2  17   1       75.82       67.41      8.32 o
  -1  17   1       10.88        6.09      2.47 o
   0  17   1       47.48       38.20      3.99 o
   1  17   1      291.56      317.27     17.82 o
   2  17   1      267.50      290.54     18.12 o
  -1  18   1       46.94       49.39      6.69 o
   0  18   1        2.86       -0.09      4.27 o
   1  18   1        0.80        0.34      3.23 o
  -5   0   2       26.75       21.65      5.12 o
  -4   0   2        4.30        5.15      2.98 o
  -3   0   2      297.01      289.46     13.15 o
  -2   0   2     1351.70     1304.09     23.12 o
  -1   0   2      281.64      295.55      8.28 o
   0   0   2     1427.13     1231.99      8.66 o
   1   0   2     5050.91     4760.53     31.83 o
   2   0   2     1083.03     1103.12     24.50 o
   3   0   2      525.96      552.98     20.67 o
   4   0   2       73.02       85.47      8.55 o
   5   0   2       45.83       52.86      8.02 o
  -5   1   2      328.36      309.64     12.78 o
  -4   1   2       71.07       71.61      5.53 o
  -3   1   2        2.28        1.45      1.09 o
  -2   1   2       55.04       56.83      3.43 o
  -1   1   2     1072.09      957.05     10.61 o
   0   1   2      999.07      977.39      5.58 o
   1   1   2    23119.47    19870.01     64.80 o
   2   1   2      394.01      448.90      7.64 o
   3   1   2       89.55       92.48      4.28 o
   4   1   2      152.23      160.82     11.74 o
   5   1   2       12.33        7.73      2.47 o
  -5   2   2      202.74      195.22     10.30 o
  -4   2   2       68.58       66.36      5.34 o
  -3   2   2        8.87        4.35      1.45 o
  -2   2   2     5680.73     5668.44     38.29 o
  -1   2   2     5068.77     4759.55     33.86 o
   0   2   2      963.10     1036.43     11.16 o
   1   2   2     1331.68     1372.98     11.48 o
   2   2   2      459.43      450.16      9.92 o
   3   2   2      956.35      946.51     18.15 o
   4   2   2      501.80      518.73     21.28 o
   5   2   2        3.10       -0.95      1.60 o
  -5   3   2       33.34       31.88      6.02 o
  -4   3   2       26.73       26.84      3.52 o
  -3   3   2       81.64       83.08      5.05 o
  -2   3   2       61.11       59.73      2.89 o
  -1   3   2      179.71      163.84      4.59 o
   0   3   2      827.80      813.42      7.83 o
   1   3   2       73.25       90.75      2.91 o
   2   3   2       85.27       77.82      3.46 o
   3   3   2        3.64        3.63      0.95 o
   4   3   2       77.38       78.32      5.65 o
   5   3   2      162.48      163.90     13.77 o
  -5   4   2      156.75      158.95      9.33 o
  -4   4   2        5.26        4.80      3.34 o
  -3   4   2      796.58      839.62     15.84 o
  -2   4   2      668.03      822.44      9.36 o
  -1   4   2      634.98      671.35     14.71 o
   0   4   2     1945.51     1883.45      9.25 o
   1   4   2      356.18      358.86      4.74 o
   2   4   2       81.27       81.00      2.67 o
   3   4   2      146.59      146.50      6.42 o
   4   4   2       21.11       18.43      2.94 o
   5   4   2       26.17       25.45      5.87 o
  -5   5   2      141.85      150.27     25.09 o
  -4   5   2      490.21      512.13     14.61 o
  -3   5   2      878.33      901.53     14.35 o
  -2   5   2      138.80      129.90      4.48 o
  -1   5   2       92.80       87.95      2.31 o
   0   5   2     3459.33     3383.45     19.62 o
   1   5   2     1206.54     1175.11     21.33 o
   2   5   2      917.30      896.05     13.84 o
   3   5   2        2.39        0.25      0.73 o
   4   5   2      246.48      242.20     10.90 o
   5   5   2      107.26      114.39     11.85 o
  -5   6   2       19.65       17.36      2.68 o
  -4   6   2       22.12       23.85      3.36 o
  -3   6   2        2.36        2.47      1.07 o
  -2   6   2      785.82      828.09      9.03 o
  -1   6   2      763.65      774.67      7.10 o
   0   6   2     1480.57     1520.97      7.29 o
   1   6   2        0.00        0.51      0.61 o
   2   6   2     1026.54     1038.05      8.80 o
   3   6   2      170.34      169.60      6.30 o
   4   6   2      293.92      284.92     10.26 o
   5   6   2       49.88       48.52      8.16 o
  -5   7   2      191.94      217.80      9.05 o
  -4   7   2      209.40      219.08      8.06 o
  -3   7   2        4.75        4.13      1.36 o
  -2   7   2      476.28      482.84      7.84 o
  -1   7   2      652.92      675.99     10.84 o
   0   7   2       34.26       22.33      1.03 o
   1   7   2      523.01      511.67     13.72 o
   2   7   2      404.75      405.34      6.78 o
   3   7   2       26.75       27.28      3.42 o
   4   7   2      193.29      196.52      8.40 o
   5   7   2        0.84        4.25      3.83 o
  -5   8   2       14.22       21.17      3.63 o
  -4   8   2        1.68        1.53      1.19 o
  -3   8   2       15.94       16.93      2.15 o
  -2   8   2        0.04        0.93      1.02 o
  -1   8   2        5.03        4.83      0.89 o
   0   8   2      214.38      224.83      3.87 o
   1   8   2       32.20       28.71      1.95 o
   2   8   2       39.25       41.78      1.92 o
   3   8   2        5.27        5.04      1.06 o
   4   8   2      161.19      144.30     12.36 o
  -5   9   2        9.62       11.21      2.81 o
  -4   9   2      315.33      343.51     12.28 o
  -3   9   2     2036.52     2050.89     38.94 o
  -2   9   2       25.44       27.23      2.05 o
  -1   9   2      707.29      703.70      8.76 o
   0   9   2     1201.25     1144.15     10.20 o
   1   9   2      734.26      717.87     10.73 o
   2   9   2      346.37      334.65      5.27 o
   3   9   2       28.71       33.19      2.32 o
   4   9   2       29.78       37.00      6.77 o
  -4  10   2        1.03        2.18      2.09 o
  -3  10   2       56.30       67.06      7.33 o
  -2  10   2      174.30      176.71      8.43 o
  -1  10   2       27.31       31.38      2.03 o
   0  10   2       97.04       99.08      2.66 o
   1  10   2        7.20        7.14      0.55 o
   2  10   2       58.52       55.46      3.91 o
   3  10   2        7.06        5.98      1.22 o
   4  10   2       44.30       36.56      6.75 o
  -4  11   2      265.87      264.94     16.18 o
  -3  11   2       11.42       11.62      4.50 o
  -2  11   2        5.41        4.37      1.44 o
  -1  11   2      127.77      132.84      5.57 o
   0  11   2      466.23      461.10      6.02 o
   1  11   2      857.22      867.29      7.32 o
   2  11   2       66.06       68.48      4.40 o
   3  11   2       26.82       29.30      2.04 o
   4  11   2        1.84       -0.89      3.79 o
  -4  12   2       13.73       12.67      2.67 o
  -3  12   2       25.82       23.47      3.07 o
  -2  12   2      970.92      977.75     25.03 o
  -1  12   2       58.94       58.51      2.98 o
   0  12   2      101.54      101.05      3.02 o
   1  12   2        0.00        0.53      0.34 o
   2  12   2      129.73      128.36      8.04 o
   3  12   2      183.46      171.54     13.35 o
   4  12   2       58.39       61.65      9.24 o
  -4  13   2      142.88      154.31      9.80 o
  -3  13   2       55.33       64.75      5.15 o
  -2  13   2      174.41      178.64     11.13 o
  -1  13   2       22.27       20.88      2.21 o
   0  13   2      285.02      286.15      6.31 o
   1  13   2      658.18      655.45     11.85 o
   2  13   2       37.18       43.98      3.87 o
   3  13   2       52.18       53.25      7.89 o
  -3  14   2       80.18       84.77      5.96 o
  -2  14   2       52.41       50.86      4.29 o
  -1  14   2      518.97      482.69     13.05 o
   0  14   2        8.74        4.12      1.07 o
   1  14   2       13.57       13.12      1.51 o
   2  14   2       26.24       23.37      5.23 o
   3  14   2      239.11      223.59     16.18 o
  -3  15   2      101.52      100.61      6.56 o
  -2  15   2        4.65        3.76      1.63 o
  -1  15   2       23.18       18.09      2.17 o
   0  15   2      106.16      108.74      4.17 o
   1  15   2       41.79       28.11      2.33 o
   2  15   2      216.49      210.28     15.09 o
   3  15   2       40.40       46.42      7.70 o
  -3  16   2      207.22      204.91     14.65 o
  -2  16   2      194.98      187.92      8.47 o
  -1  16   2      300.78      312.89     12.80 o
   0  16   2      183.10      173.43     14.27 o
   1  16   2       77.59       75.11      9.21 o
   2  16   2       68.84       68.51      9.20 o
  -2  17   2        4.76        4.82      1.88 o
  -1  17   2       21.62       20.67      3.13 o
   0  17   2       39.00       32.44      3.71 o
   1  17   2       91.41       79.75      9.55 o
   2  17   2        3.70       -1.43      4.29 o
  -1  18   2       57.76       55.37      4.95 o
   0  18   2      107.24      100.97     10.09 o
   1  18   2        0.98        1.83      2.89 o
  -5   1   3       39.36       45.12      5.31 o
  -4   1   3      454.45      440.47     13.68 o
  -3   1   3      386.99      385.31     10.92 o
  -2   1   3        0.83        2.52      0.87 o
  -1   1   3     2544.06     2502.14     42.60 o
   0   1   3     3425.35     3432.81     14.99 o
   1   1   3     1687.26     1653.66     18.24 o
   2   1   3       84.44       92.40      3.07 o
   3   1   3       81.91       78.95      3.48 o
   4   1   3       82.44       93.49      6.36 o
   5   1   3      249.40      253.21     11.80 o
  -5   2   3      292.31      290.51     12.62 o
  -4   2   3      110.75       99.32      6.60 o
  -3   2   3      246.84      265.06      9.06 o
  -2   2   3        7.68       10.15      1.57 o
  -1   2   3      168.78      148.47      4.55 o
   0   2   3      178.03      188.71      2.49 o
   1   2   3      353.23      359.58      5.96 o
   2   2   3       12.22       14.01      1.26 o
   3   2   3      261.96      268.27      6.31 o
   4   2   3       51.77       44.28      4.43 o
   5   2   3       57.37       54.83      5.74 o
  -5   3   3      650.64      657.95     18.91 o
  -4   3   3      195.12      192.87     10.00 o
  -3   3   3      232.58      250.16      8.85 o
  -2   3   3      336.08      392.11      7.68 o
  -1   3   3       17.36       14.00      1.49 o
   0   3   3     1606.82     1570.66     28.07 o
   1   3   3      485.48      482.50      4.98 o
   2   3   3     1130.24     1164.67     10.64 o
   3   3   3      136.00      140.09      5.17 o
   4   3   3      591.71      568.84     15.36 o
   5   3   3       34.55       43.01      5.01 o
  -5   4   3       38.81       32.40      4.54 o
  -4   4   3       35.80       38.22      4.22 o
  -3   4   3      516.83      495.92     12.49 o
  -2   4   3       85.41       60.00      3.79 o
  -1   4   3      782.35      784.19      8.96 o
   0   4   3       20.32       22.98      1.49 o
   1   4   3      382.30      388.23      4.33 o
   2   4   3      272.89      273.89      7.96 o
   3   4   3      197.88      188.23      7.32 o
   4   4   3       29.98       31.61      2.97 o
   5   4   3       19.29       22.74      5.74 o
  -5   5   3       70.77       68.08      6.32 o
  -4   5   3      281.58      291.32     14.55 o
  -3   5   3        9.93       13.27      2.31 o
  -2   5   3      118.66      148.22      4.95 o
  -1   5   3     1499.26     1526.34     12.82 o
   0   5   3      692.55      670.52      6.64 o
   1   5   3      195.30      191.83      4.04 o
   2   5   3       42.24       49.39      2.56 o
   3   5   3       17.14       17.01      3.97 o
   4   5   3       35.28       36.85      3.90 o
   5   5   3       71.46       72.25      6.57 o
  -5   6   3       68.37       69.24      6.31 o
  -4   6   3        2.77        2.51      1.65 o
  -3   6   3      125.34      108.70      6.27 o
  -2   6   3     2247.25     2334.70     17.15 o
  -1   6   3       73.53       70.06      2.40 o
   0   6   3       96.64       92.48      2.17 o
   1   6   3       93.50      120.51      3.54 o
   2   6   3     2419.14     2458.96     16.68 o
   3   6   3      185.73      172.79     11.48 o
   4   6   3        7.42        7.34      3.97 o
  -5   7   3        3.47        4.29      1.57 o
  -4   7   3      114.84      106.24      6.94 o
  -3   7   3       22.35       18.08      2.65 o
  -2   7   3        4.58        4.52      0.96 o
  -1   7   3       21.01       22.51      1.34 o
   0   7   3       35.99       32.92      1.34 o
   1   7   3      205.02      192.75      4.09 o
   2   7   3      112.31      108.60      4.95 o
   3   7   3        0.31       -0.42      2.28 o
   4   7   3       68.92       68.06      8.68 o
  -5   8   3       21.55       20.03      2.93 o
  -4   8   3       13.43       14.02      2.34 o
  -3   8   3      232.57      233.19      7.50 o
  -2   8   3     1717.61     1698.63     15.23 o
  -1   8   3      461.77      441.05      5.89 o
   0   8   3       32.34       27.00      1.28 o
   1   8   3     2388.40     2428.80     15.06 o
   2   8   3       51.09       37.21      2.91 o
   3   8   3      197.23      202.37      6.56 o
   4   8   3       40.32       47.73      7.46 o
  -5   9   3       20.43       17.30      3.50 o
  -4   9   3       40.63       41.31      3.74 o
  -3   9   3      130.56      121.62      5.52 o
  -2   9   3      486.88      487.57      8.41 o
  -1   9   3       47.69       43.94      3.24 o
   0   9   3       13.68       19.54      1.24 o
   1   9   3       25.40       28.44      2.78 o
   2   9   3       61.95       61.73      3.62 o
   3   9   3       53.00       64.16      8.19 o
   4   9   3        0.41       -1.36      3.04 o
  -4  10   3       40.19       37.44      4.49 o
  -3  10   3      668.92      685.88     20.44 o
  -2  10   3        2.34        2.62      1.10 o
  -1  10   3     1251.43     1305.55     13.25 o
   0  10   3       58.80       53.40      2.11 o
   1  10   3       29.65       22.66      1.81 o
   2  10   3      643.04      660.29     11.87 o
   3  10   3      442.14      440.61     11.55 o
   4  10   3      116.62      123.57     12.35 o
  -4  11   3      123.58      122.55      7.65 o
  -3  11   3       14.06        9.89      2.07 o
  -2  11   3     1476.04     1493.30     17.43 o
  -1  11   3      226.88      237.90      5.56 o
   0  11   3       43.59       40.67      2.62 o
   1  11   3      137.66      135.54      4.57 o
   2  11   3       16.17       14.01      2.15 o
   3  11   3       40.52       42.92      6.80 o
   4  11   3      271.77      273.73     18.44 o
  -4  12   3       91.86       83.84      6.46 o
  -3  12   3      111.81      111.95      6.68 o
  -2  12   3      801.68      807.91     13.19 o
  -1  12   3       22.98       24.07      2.22 o
   0  12   3       64.99       68.47      2.89 o
   1  12   3      163.41      156.72      5.24 o
   2  12   3      114.59      121.10      5.27 o
   3  12   3      185.28      202.36     14.99 o
  -4  13   3        6.46        5.53      2.12 o
  -3  13   3      173.66      177.59      8.84 o
  -2  13   3      414.73      403.70     11.59 o
  -1  13   3      812.41      796.96     17.04 o
   0  13   3      180.26      175.54      5.02 o
   1  13   3      264.90      264.65      7.16 o
   2  13   3        0.01        0.79      2.29 o
   3  13   3        9.49        3.86      3.68 o
  -3  14   3       35.41       29.95      3.85 o
  -2  14   3      119.45      123.81      6.69 o
  -1  14   3       37.43       34.49      2.71 o
   0  14   3      100.87      107.03      3.88 o
   1  14   3        5.89        5.94      4.00 o
   2  14   3      317.80      310.96     18.16 o
   3  14   3      103.94       98.85     11.56 o
  -3  15   3       40.68       38.72      4.18 o
  -2  15   3      137.92      136.15      7.19 o
  -1  15   3      200.88      210.39      6.74 o
   0  15   3      232.08      238.50      8.10 o
   1  15   3      150.79      164.99     13.05 o
   2  15   3        9.81        7.97      4.46 o
  -2  16   3       16.83       15.91      2.80 o
  -1  16   3        0.39       -0.96      1.60 o
   0  16   3        5.43        4.39      1.67 o
   1  16   3       57.60       62.90      8.67 o
   2  16   3       11.90       14.63      4.76 o
  -2  17   3       37.86       49.59      5.11 o
  -1  17   3       45.64       50.08      5.03 o
   0  17   3      636.22      626.26     24.99 o
   1  17   3       78.38       81.75     10.15 o
  -1  18   3       77.14       93.01     10.03 o
   0  18   3        0.06        3.23      3.94 o
  -5   0   4      283.25      272.38     17.61 o
  -4   0   4     2097.06     2134.83     43.40 o
  -3   0   4     1404.72     1436.34     30.47 o
  -2   0   4      271.28      299.06     11.86 o
  -1   0   4      315.45      309.58      9.41 o
   0   0   4        3.49        3.33      0.94 o
   1   0   4      802.12      753.60     10.62 o
   2   0   4     6880.41     6719.83     38.48 o
   3   0   4       14.35       14.11      2.33 o
   4   0   4       27.31       24.03      4.87 o
   5   0   4      321.61      280.65     17.51 o
  -5   1   4        0.30        0.52      2.06 o
  -4   1   4        5.37        6.90      2.20 o
  -3   1   4        2.29        2.27      1.09 o
  -2   1   4       66.07       74.01      7.61 o
  -1   1   4        2.48        8.77      1.08 o
   0   1   4      945.77      938.93      7.40 o
   1   1   4      821.83      892.70     11.19 o
   2   1   4     2599.79     2670.08     17.04 o
   3   1   4      147.27      145.79      4.77 o
   4   1   4        3.16        3.79      1.84 o
   5   1   4        0.17        0.26      2.88 o
  -5   2   4      292.32      306.79     15.11 o
  -4   2   4       15.66       18.70      3.11 o
  -3   2   4      363.02      367.60      9.53 o
  -2   2   4      278.87      259.29      6.48 o
  -1   2   4      243.65      273.74      6.64 o
   0   2   4      337.11      337.57      4.23 o
   1   2   4     1729.33     1697.26     13.06 o
   2   2   4      102.27      118.22      3.60 o
   3   2   4      305.29      310.76      7.85 o
   4   2   4        4.06        1.28      1.42 o
  -5   3   4      410.04      430.23     23.80 o
  -4   3   4        1.48        0.04      1.64 o
  -3   3   4       77.52       82.76      3.78 o
  -2   3   4      110.31      155.06      6.20 o
  -1   3   4     7354.96     7262.94     68.08 o
   0   3   4      538.58      528.10      5.21 o
   1   3   4        8.59        8.90      1.20 o
   2   3   4      134.36      140.13      4.27 o
   3   3   4      135.33      135.14      5.14 o
   4   3   4      132.67      132.75      7.78 o
  -5   4   4       13.62       16.55      3.19 o
  -4   4   4      249.45      250.46     11.30 o
  -3   4   4      900.02      912.76     12.46 o
  -2   4   4     2243.82     2321.96     36.77 o
  -1   4   4       76.91      108.19      3.57 o
   0   4   4      522.61      523.11     11.44 o
   1   4   4      629.14      604.13      7.11 o
   2   4   4     1258.19     1240.94     11.13 o
   3   4   4      105.67      107.07      4.56 o
   4   4   4        5.64        4.83      2.04 o
  -5   5   4        6.97        5.59      2.38 o
  -4   5   4      178.32      179.08      9.11 o
  -3   5   4        4.80        6.26      1.39 o
  -2   5   4      597.00      652.84     12.97 o
  -1   5   4       36.53       61.31      2.75 o
   0   5   4      486.19      495.46      7.68 o
   1   5   4      294.28      294.30      3.50 o
   2   5   4      210.64      225.05      4.60 o
   3   5   4        0.97        0.23      0.87 o
   4   5   4      135.32      139.46      7.75 o
  -5   6   4        0.03       -2.45      1.63 o
  -4   6   4       66.48       62.13      5.50 o
  -3   6   4        0.78        0.62      1.03 o
  -2   6   4        0.58       -0.38      0.74 o
  -1   6   4      109.37      118.18      3.86 o
   0   6   4      169.75      174.30      4.39 o
   1   6   4       67.64       73.48      6.62 o
   2   6   4       27.45       28.72      3.53 o
   3   6   4       64.19       61.94      3.29 o
   4   6   4        0.51        0.22      1.51 o
  -5   7   4      293.95      282.75     15.46 o
  -4   7   4      392.46      402.26     13.82 o
  -3   7   4        0.25        1.78      1.15 o
  -2   7   4      706.51      707.73     11.51 o
  -1   7   4      753.42      729.49      7.94 o
   0   7   4     1732.64     1740.14     13.40 o
   1   7   4      425.88      407.17     15.72 o
   2   7   4       69.68       64.87      2.31 o
   3   7   4      488.02      500.43      8.72 o
   4   7   4      184.21      191.50      9.04 o
  -5   8   4        2.05        1.17      2.47 o
  -4   8   4        4.88        4.79      1.60 o
  -3   8   4       68.95       65.06      5.07 o
  -2   8   4      374.06      364.35      7.17 o
  -1   8   4        4.04        3.58      0.72 o
   0   8   4       20.61       19.65      6.27 o
   1   8   4      474.20      482.85     17.94 o
   2   8   4        3.46        3.88      0.84 o
   3   8   4        0.23        0.29      0.63 o
   4   8   4        0.09       -2.26      1.88 o
  -5   9   4      267.35      289.55     10.87 o
  -4   9   4        0.05       -1.39      1.29 o
  -3   9   4        6.55        7.40      1.56 o
  -2   9   4       35.47       41.49      2.49 o
  -1   9   4      225.92      224.97      4.35 o
   0   9   4      830.29      846.35     11.55 o
   1   9   4       80.31       74.63      7.68 o
   2   9   4       10.52        8.76      1.41 o
   3   9   4      268.50      249.64     15.74 o
   4   9   4      122.02      140.28     13.09 o
  -4  10   4        7.20        8.04      1.81 o
  -3  10   4        4.96        3.96      1.26 o
  -2  10   4      854.07      857.66     11.30 o
  -1  10   4        6.68        6.05      1.15 o
   0  10   4      473.63      468.44     12.17 o
   1  10   4       31.63       32.53      5.85 o
   2  10   4        0.32       -0.23      1.85 o
   3  10   4       47.86       39.50      6.81 o
   4  10   4        1.46       -0.14      2.90 o
  -4  11   4      220.91      215.87     10.36 o
  -3  11   4        4.28        3.41      1.67 o
  -2  11   4       79.93       76.63      5.15 o
  -1  11   4     2326.53     2347.12     18.68 o
   0  11   4       78.89       75.36      2.25 o
   1  11   4       65.67       65.16      7.78 o
   2  11   4        1.39        6.65      3.18 o
   3  11   4      154.54      150.66     12.99 o
  -4  12   4        5.43        5.79      2.15 o
  -3  12   4      163.79      159.08      7.99 o
  -2  12   4        4.67        4.34      1.09 o
  -1  12   4       24.17       24.44      2.17 o
   0  12   4        1.04        1.06      0.56 o
   1  12   4      122.53      127.89     11.03 o
   2  12   4       46.48       54.42      7.69 o
   3  12   4       30.97       31.47      6.35 o
  -4  13   4       50.98       48.38      5.19 o
  -3  13   4       31.21       28.74      3.63 o
  -2  13   4      315.45      325.13     10.47 o
  -1  13   4        0.58        0.22      0.72 o
   0  13   4      371.95      393.35      5.84 o
   1  13   4        0.19       -1.64      3.27 o
   2  13   4        0.20       -3.61      3.42 o
   3  13   4       38.95       45.26      7.93 o
  -3  14   4      252.43      261.19     20.41 o
  -2  14   4       56.27       48.67      4.31 o
  -1  14   4        9.66       12.43      1.94 o
   0  14   4        0.10        0.33      0.81 o
   1  14   4      326.44      308.82     18.05 o
   2  14   4      450.45      461.05     23.05 o
  -3  15   4        4.34        0.30      2.54 o
  -2  15   4       21.00       25.77      4.60 o
  -1  15   4       68.32       62.07      4.57 o
   0  15   4       79.97       88.88      9.65 o
   1  15   4      122.52      137.65     12.47 o
   2  15   4      134.81      149.66     13.93 o
  -2  16   4      225.31      245.12     12.27 o
  -1  16   4        4.94        3.98      1.86 o
   0  16   4       28.24       26.80      6.14 o
   1  16   4      280.12      289.48     18.40 o
   2  16   4       59.90       92.35     11.20 o
  -2  17   4       71.53       63.92      8.08 o
  -1  17   4       31.51       27.62      5.88 o
   0  17   4        2.26        2.73      2.92 o
   1  17   4        2.95        1.62      3.71 o
  -5   1   5      159.06      163.94      9.85 o
  -4   1   5      105.04      101.29      6.97 o
  -3   1   5      305.79      311.74      7.42 o
  -2   1   5     1061.44     1067.73     13.71 o
  -1   1   5      957.54      931.19      9.25 o
   0   1   5      477.86      461.52      5.82 o
   1   1   5       15.44       10.28      1.07 o
   2   1   5      315.53      302.39      6.85 o
   3   1   5      408.62      411.36     11.33 o
   4   1   5      254.97      259.14     10.61 o
  -5   2   5      409.02      376.70     20.07 o
  -4   2   5      241.57      242.86     10.78 o
  -3   2   5      157.85      152.92      5.43 o
  -2   2   5       87.39       81.91      4.67 o
  -1   2   5        0.05        0.76      0.67 o
   0   2   5      423.26      424.31      5.95 o
   1   2   5      138.81      146.07      3.89 o
   2   2   5      363.15      362.68      7.34 o
   3   2   5      454.60      419.95      9.35 o
   4   2   5        6.55        2.90      1.86 o
  -5   3   5      219.27      220.97     19.57 o
  -4   3   5       10.47        8.75      2.49 o
  -3   3   5       56.59       53.48      3.17 o
  -2   3   5      680.44      667.15     13.35 o
  -1   3   5     1050.45     1052.46     11.64 o
   0   3   5      315.30      307.68      6.12 o
   1   3   5       58.96       63.32      2.78 o
   2   3   5      279.84      283.48      5.70 o
   3   3   5      186.26      185.90      7.04 o
   4   3   5       92.07       93.13      6.48 o
  -5   4   5        7.64        4.31      4.54 o
  -4   4   5      474.54      493.39     15.41 o
  -3   4   5      125.30      131.21      7.50 o
  -2   4   5      424.35      448.62     10.96 o
  -1   4   5      714.22      816.16     10.33 o
   0   4   5        0.08        1.29      0.46 o
   1   4   5      504.42      493.12      8.03 o
   2   4   5       63.63       64.68      2.71 o
   3   4   5      199.03      196.12      6.17 o
   4   4   5       58.23       56.39      5.15 o
  -5   5   5        1.50        1.01      1.77 o
  -4   5   5       80.82       71.19      5.96 o
  -3   5   5        0.93        2.74      1.31 o
  -2   5   5      161.70      157.09      6.53 o
  -1   5   5      759.27      784.53     10.23 o
   0   5   5      171.51      162.12      6.74 o
   1   5   5       20.25       20.22      1.44 o
   2   5   5       17.61       14.01      1.42 o
   3   5   5      557.39      564.20     10.13 o
   4   5   5       14.19       13.74      2.90 o
  -5   6   5       39.54       33.89      7.97 o
  -4   6   5      532.12      538.42     16.24 o
  -3   6   5      216.44      221.01      9.27 o
  -2   6   5        8.93       12.88      1.64 o
  -1   6   5      105.20      128.13      4.21 o
   0   6   5     1865.13     1897.64     16.61 o
   1   6   5      562.85      529.81     10.82 o
   2   6   5       26.18       26.80      1.65 o
   3   6   5       11.54       14.88      1.70 o
   4   6   5       70.67       66.93      5.46 o
  -5   7   5       55.69       52.39      5.83 o
  -4   7   5      117.85      111.61      7.55 o
  -3   7   5        0.17       -0.59      1.12 o
  -2   7   5       68.02       78.01      3.51 o
  -1   7   5      106.53       98.75      3.73 o
   0   7   5       47.73       46.02      3.87 o
   1   7   5       59.35       51.45      4.39 o
   2   7   5      428.65      462.89      8.70 o
   3   7   5       77.32       75.21      4.77 o
   4   7   5        6.64       11.56      5.58 o
  -5   8   5       75.93       75.83      6.90 o
  -4   8   5      222.56      235.09     10.96 o
  -3   8   5      671.32      679.24     16.46 o
  -2   8   5        7.52        5.71      1.28 o
  -1   8   5       34.37       37.37      1.80 o
   0   8   5      509.80      525.50     18.97 o
   1   8   5      525.54      514.28     19.65 o
   2   8   5      510.29      515.87      6.15 o
   3   8   5       12.21        9.84      1.94 o
   4   8   5       13.23       11.31      4.55 o
  -4   9   5      219.35      192.27      8.11 o
  -3   9   5       33.84       30.03      2.90 o
  -2   9   5        0.99        0.55      0.76 o
  -1   9   5       59.71       61.59      2.45 o
   0   9   5        5.37        3.54      2.59 o
   1   9   5        4.03        6.75      3.67 o
   2   9   5      299.76      294.96     11.40 o
   3   9   5       44.03       42.21      3.51 o
  -4  10   5      284.32      303.66     10.26 o
  -3  10   5      409.14      409.57     10.54 o
  -2  10   5      389.53      375.61      7.54 o
  -1  10   5     2145.20     2174.46     14.33 o
   0  10   5        5.63        6.98      3.49 o
   1  10   5      440.16      459.33     20.10 o
   2  10   5      252.93      254.60     15.66 o
   3  10   5        1.71        3.73      3.35 o
  -4  11   5       41.19       34.80      3.63 o
  -3  11   5        5.09        6.00      1.62 o
  -2  11   5      134.81      136.43      4.65 o
  -1  11   5       50.53       52.04      2.73 o
   0  11   5       59.20       55.21      7.43 o
   1  11   5       12.87       14.87      4.63 o
   2  11   5        0.62        3.94      2.90 o
   3  11   5       77.34       86.08     10.22 o
  -4  12   5        3.59        5.07      2.01 o
  -3  12   5       52.37       52.71      5.75 o
  -2  12   5       93.23       95.78      4.58 o
  -1  12   5      899.56      891.91     18.06 o
   0  12   5     1146.60     1184.17     32.37 o
   1  12   5      437.80      432.73     20.77 o
   2  12   5      155.76      151.03     12.97 o
   3  12   5       19.95       14.43      4.24 o
  -3  13   5      242.97      240.32     10.24 o
  -2  13   5       45.85       53.38      3.55 o
  -1  13   5      146.10      140.18      4.75 o
   0  13   5      107.61       93.73      9.80 o
   1  13   5      115.10      108.71     11.07 o
   2  13   5       80.37       85.68     10.33 o
  -3  14   5       96.94       89.62      8.02 o
  -2  14   5        0.08       -0.76      1.15 o
  -1  14   5      215.29      206.75      7.40 o
   0  14   5       29.11       36.89      6.47 o
   1  14   5       64.15       69.19      9.27 o
   2  14   5        0.68        7.37      4.34 o
  -3  15   5       56.37       54.51      5.21 o
  -2  15   5      119.73      121.04      6.78 o
  -1  15   5      252.17      274.22     16.67 o
   0  15   5      101.22       96.07     10.39 o
   1  15   5        1.44        1.82      2.68 o
   2  15   5        8.32       14.07      5.24 o
  -2  16   5       27.42       16.82      4.33 o
  -1  16   5       38.57       29.77      6.12 o
   0  16   5        1.34        2.14      3.30 o
   1  16   5       70.17       66.06      9.43 o
  -1  17   5      136.35      151.11     13.20 o
   0  17   5        0.80        2.22      3.09 o
  -5   0   6       31.77       34.60      6.70 o
  -4   0   6        4.70        2.77      2.19 o
  -3   0   6      667.10      647.79     22.31 o
  -2   0   6        9.56       11.90      2.78 o
  -1   0   6     1001.26      985.54     14.71 o
   0   0   6      821.28      839.51     12.30 o
   1   0   6        2.01        2.53      1.76 o
   2   0   6      178.88      187.27     10.00 o
   3   0   6      987.29      950.97     25.42 o
   4   0   6      411.50      406.01     19.26 o
  -5   1   6        1.23        0.77      2.54 o
  -4   1   6      491.11      503.84     17.32 o
  -3   1   6     1336.64     1344.32     22.85 o
  -2   1   6      162.94      152.34      5.51 o
  -1   1   6        4.92        6.80      1.19 o
   0   1   6        1.24        1.04      0.70 o
   1   1   6       10.50        7.39      1.05 o
   2   1   6       47.44       45.71      3.06 o
   3   1   6      224.68      198.01      6.70 o
   4   1   6        0.22        2.73      4.92 o
  -5   2   6      300.97      318.23     14.09 o
  -4   2   6     1164.71     1196.19     24.45 o
  -3   2   6        1.64        1.74      2.39 o
  -2   2   6       13.20        8.82      1.76 o
  -1   2   6      206.22      177.82      4.43 o
   0   2   6     2518.66     2497.83     16.09 o
   1   2   6     1236.02     1279.68     14.97 o
   2   2   6      280.29      290.79      6.16 o
   3   2   6      834.82      794.76     21.77 o
   4   2   6       56.58       71.80      5.91 o
  -5   3   6        0.81       -0.59      4.68 o
  -4   3   6       68.52       86.26      6.78 o
  -3   3   6       30.70       34.24      3.88 o
  -2   3   6       11.35       12.33      1.72 o
  -1   3   6      297.52      350.16      6.81 o
   0   3   6      829.16      894.47      8.84 o
   1   3   6       43.51       45.98      3.12 o
   2   3   6      272.98      265.03      7.35 o
   3   3   6       32.46       31.36      2.79 o
   4   3   6       49.11       41.12      4.46 o
  -5   4   6      103.02      100.45      8.06 o
  -4   4   6        0.79        0.07      1.59 o
  -3   4   6      241.74      227.28      9.63 o
  -2   4   6       67.92       71.63      3.80 o
  -1   4   6      357.47      389.04      7.05 o
   0   4   6       47.74       63.08      3.50 o
   1   4   6      309.70      318.61      6.32 o
   2   4   6       75.75       84.90      3.55 o
   3   4   6       11.11       10.27      1.69 o
   4   4   6       23.37       22.31      3.46 o
  -5   5   6      120.95      119.62      8.82 o
  -4   5   6       98.79       97.77      8.07 o
  -3   5   6      173.90      172.90      8.45 o
  -2   5   6     1210.27     1269.23     14.03 o
  -1   5   6     1382.64     1430.94     12.19 o
   0   5   6      226.75      250.60      3.92 o
   1   5   6      138.30      140.34      3.67 o
   2   5   6      370.50      359.30      6.78 o
   3   5   6      562.41      543.49     10.15 o
   4   5   6        0.05       -2.14      3.53 o
  -5   6   6       23.58       25.32      4.32 o
  -4   6   6      323.65      301.97     12.54 o
  -3   6   6      199.02      205.56      9.26 o
  -2   6   6       60.28       58.77      3.53 o
  -1   6   6      104.60      102.68      2.92 o
   0   6   6      580.98      600.97      9.20 o
   1   6   6      264.73      263.61      6.05 o
   2   6   6        0.18        0.08      0.59 o
   3   6   6        1.66        3.99      3.25 o
   4   6   6       85.40       91.32     10.62 o
  -5   7   6        6.18        4.25      2.09 o
  -4   7   6       13.86       17.11      3.48 o
  -3   7   6      174.47      164.15      8.32 o
  -2   7   6      251.55      235.99      8.15 o
  -1   7   6      275.61      277.01      5.92 o
   0   7   6        7.81        5.87      1.20 o
   1   7   6      125.84      129.94     10.31 o
   2   7   6       22.88       25.49      3.10 o
   3   7   6      188.11      204.10      7.67 o
  -5   8   6        3.46        3.47      2.22 o
  -4   8   6        3.54        3.30      2.08 o
  -3   8   6      104.26       97.49      6.61 o
  -2   8   6        6.13        4.99      1.27 o
  -1   8   6       60.90       61.51      2.44 o
   0   8   6        4.68        3.72      1.50 o
   1   8   6        1.35       -1.08      3.30 o
   2   8   6        7.23        9.12      4.09 o
   3   8   6        0.52        2.29      3.68 o
  -4   9   6        0.29        1.43      2.28 o
  -3   9   6      309.85      316.99     11.82 o
  -2   9   6      647.06      660.96      9.97 o
  -1   9   6      906.12      886.15      9.61 o
   0   9   6        7.05        7.21      3.52 o
   1   9   6      387.62      379.70     18.44 o
   2   9   6      582.01      607.36     24.28 o
   3   9   6       80.57       74.87      9.49 o
  -4  10   6       21.70       16.93      2.73 o
  -3  10   6       51.92       40.46      3.46 o
  -2  10   6      100.96      103.46      4.02 o
  -1  10   6       56.83       57.36      2.32 o
   0  10   6      185.60      180.38     12.64 o
   1  10   6      282.46      278.52     16.40 o
   2  10   6        0.44       -2.64      3.87 o
   3  10   6        8.79       11.39      4.67 o
  -4  11   6       14.38       16.14      2.63 o
  -3  11   6      144.35      157.92      6.75 o
  -2  11   6      388.73      369.68      7.61 o
  -1  11   6       33.10       29.54      2.07 o
   0  11   6      211.26      223.37     14.47 o
   1  11   6       23.69       16.97      5.20 o
   2  11   6      227.91      236.02     16.40 o
   3  11   6      129.31      132.79     13.27 o
  -4  12   6      118.18      136.53      7.14 o
  -3  12   6       28.00       31.29      3.17 o
  -2  12   6        1.31        1.74      0.92 o
  -1  12   6       42.02       44.53      2.40 o
   0  12   6      731.62      760.23     27.27 o
   1  12   6        0.54       -4.43      3.47 o
   2  12   6       39.95       39.16      7.49 o
  -3  13   6      204.17      227.54     18.79 o
  -2  13   6      104.29      102.02      5.87 o
  -1  13   6      304.36      296.87      7.41 o
   0  13   6       29.82       23.58      5.70 o
   1  13   6        0.64       -0.52      3.48 o
   2  13   6      176.12      192.61     15.73 o
  -3  14   6       52.81       54.97      5.09 o
  -2  14   6       13.05       10.03      3.04 o
  -1  14   6      286.64      289.63     17.37 o
   0  14   6      131.32      138.59     12.58 o
   1  14   6       54.68       60.99      9.41 o
   2  14   6        0.73       -1.04      2.58 o
  -2  15   6       27.88       31.75      6.19 o
  -1  15   6       79.81       84.06      9.94 o
   0  15   6        0.28        3.41      3.84 o
   1  15   6       22.08       11.00      4.17 o
  -1  16   6      186.72      204.47     15.52 o
   0  16   6      139.74      147.21     13.30 o
  -5   1   7       26.56       31.54      4.75 o
  -4   1   7      534.74      548.97     23.12 o
  -3   1   7       57.00       56.03      5.08 o
  -2   1   7      616.48      615.18     11.48 o
  -1   1   7      121.89      125.82      5.88 o
   0   1   7       81.98       85.13      3.04 o
   1   1   7      615.82      615.48     12.20 o
   2   1   7      412.55      405.43     10.81 o
   3   1   7      231.22      213.91      8.86 o
   4   1   7       74.13       62.63      9.83 o
  -5   2   7        9.14       10.72      3.38 o
  -4   2   7      198.22      204.98     15.91 o
  -3   2   7       14.33       12.21      2.47 o
  -2   2   7       42.87       40.87      4.31 o
  -1   2   7       81.75       78.73      3.66 o
   0   2   7       61.24       57.88      2.77 o
   1   2   7        3.65        2.88      1.02 o
   2   2   7        4.62        3.87      1.30 o
   3   2   7        8.90        4.75      2.00 o
   4   2   7      169.91      138.46      8.12 o
  -5   3   7       10.42        5.68      5.20 o
  -4   3   7       23.82       21.41      3.52 o
  -3   3   7     1343.09     1328.56     30.95 o
  -2   3   7      251.00      262.41      9.95 o
  -1   3   7      135.57      136.55      4.63 o
   0   3   7      354.32      381.57      7.00 o
   1   3   7      107.41      101.13      3.35 o
   2   3   7      366.98      368.90      7.98 o
   3   3   7        1.71        1.87      1.61 o
  -5   4   7       60.45       71.93      6.98 o
  -4   4   7      128.30      114.01      7.88 o
  -3   4   7        1.47        2.19      1.73 o
  -2   4   7      162.05      148.71      5.75 o
  -1   4   7      270.87      252.97      5.56 o
   0   4   7      372.65      392.49      6.16 o
   1   4   7        8.35        7.30      1.38 o
   2   4   7       34.17       32.26      2.42 o
   3   4   7      126.86      136.00     12.12 o
  -5   5   7        3.11        1.98      2.07 o
  -4   5   7      173.38      170.52      9.70 o
  -3   5   7      216.59      225.95     12.28 o
  -2   5   7       79.66       74.60      4.12 o
  -1   5   7       45.70       51.40      2.57 o
   0   5   7       93.17      112.31      3.07 o
   1   5   7      629.12      637.97      9.35 o
   2   5   7       55.59       53.63      2.82 o
   3   5   7       24.45       23.81      3.05 o
  -5   6   7      135.70      117.22      8.88 o
  -4   6   7        0.05        0.22      2.28 o
  -3   6   7      279.49      259.94     10.77 o
  -2   6   7      156.77      154.46      5.92 o
  -1   6   7      577.15      549.60     12.11 o
   0   6   7      161.70      171.24      6.19 o
   1   6   7      267.68      278.01      7.08 o
   2   6   7        0.73       -0.44      1.32 o
   3   6   7       46.50       51.92      4.21 o
  -4   7   7        4.10        5.25      2.71 o
  -3   7   7       29.13       31.40      3.84 o
  -2   7   7      135.20      119.55      5.21 o
  -1   7   7       29.45       33.76      2.18 o
   0   7   7       17.52       20.98      2.26 o
   1   7   7        2.62        3.04      1.03 o
   2   7   7       25.73       26.14      1.40 o
   3   7   7      135.58      132.69     12.28 o
  -4   8   7      145.92      121.26      8.39 o
  -3   8   7      229.32      179.56      9.10 o
  -2   8   7       13.52       23.86      2.61 o
  -1   8   7      554.07      553.94      6.68 o
   0   8   7      440.01      445.36      8.97 o
   1   8   7      129.05      138.14     11.60 o
   2   8   7       34.97       33.05      6.47 o
   3   8   7      414.14      411.56     21.71 o
  -4   9   7        2.62        4.94      2.54 o
  -3   9   7       40.27       34.92      4.17 o
  -2   9   7        5.24        1.83      0.82 o
  -1   9   7       53.27       51.85      2.36 o
   0   9   7      422.84      426.01      7.79 o
   1   9   7      140.26      129.86     11.39 o
   2   9   7        8.20       11.71      5.04 o
   3   9   7       34.42       28.67      6.36 o
  -4  10   7       99.41      118.08      6.64 o
  -3  10   7      116.00       99.12      7.95 o
  -2  10   7       83.72       79.57      3.59 o
  -1  10   7      241.53      256.28      3.80 o
   0  10   7      948.98      984.58     30.03 o
   1  10   7        1.23        1.03      2.58 o
   2  10   7        1.49       -0.87      2.66 o
   3  10   7        3.60        4.09      4.12 o
  -4  11   7        3.90        2.84      1.47 o
  -3  11   7       99.06      105.61      6.57 o
  -2  11   7       92.48       91.46      3.81 o
  -1  11   7       44.86       41.72      1.81 o
   0  11   7     1264.17     1303.98     35.73 o
   1  11   7      111.78      112.81     11.32 o
   2  11   7        8.52       12.56      5.55 o
  -3  12   7       27.69       32.12      3.24 o
  -2  12   7      361.47      379.70      8.96 o
  -1  12   7      120.66      124.76     11.30 o
   0  12   7       15.56        9.80      4.19 o
   1  12   7      147.81      136.76     12.94 o
   2  12   7       42.21       41.90      8.16 o
  -3  13   7        3.55        2.47      1.33 o
  -2  13   7       85.26       98.18     10.32 o
  -1  13   7        3.85        2.63      2.90 o
   0  13   7      208.14      205.98     15.22 o
   1  13   7      246.93      239.08     17.24 o
   2  13   7      210.44      221.26     17.49 o
  -2  14   7        0.13        2.08      2.26 o
  -1  14   7      185.67      159.80     13.54 o
   0  14   7       98.95       93.97     10.67 o
   1  14   7       21.49       24.71      6.46 o
  -2  15   7      165.70      167.79     14.21 o
  -1  15   7        0.45       -0.46      2.42 o
   0  15   7      127.03      110.92     11.82 o
  -5   0   8      165.70      161.38     14.96 o
  -4   0   8        0.11        2.06      2.41 o
  -3   0   8      149.14      155.59     12.09 o
  -2   0   8     2679.64     2613.84     29.71 o
  -1   0   8      636.71      639.71     20.06 o
   0   0   8      261.13      256.89     13.68 o
   1   0   8        1.71        1.18      2.29 o
   2   0   8      221.07      208.86     11.81 o
   3   0   8      434.04      425.15     18.37 o
  -5   1   8        0.32       -1.30      2.90 o
  -4   1   8        4.32        6.77      4.56 o
  -3   1   8      782.85      771.66     18.92 o
  -2   1   8      755.89      750.10     11.25 o
  -1   1   8        0.16       -0.42      1.00 o
   0   1   8      104.18      105.06      5.12 o
   1   1   8        0.01        1.13      0.90 o
   2   1   8       77.99       80.98      5.30 o
   3   1   8       80.58       67.13      5.35 o
  -5   2   8       64.01       77.33      7.21 o
  -4   2   8       36.02       34.16      4.58 o
  -3   2   8      284.43      282.12     11.43 o
  -2   2   8       52.04       53.88      4.61 o
  -1   2   8      207.32      202.16      6.58 o
   0   2   8        8.67        6.63      0.98 o
   1   2   8      154.74      161.03      5.53 o
   2   2   8       88.60       87.60      5.45 o
   3   2   8      138.49      138.07      8.05 o
  -5   3   8       26.03       31.72      5.02 o
  -4   3   8      175.38      187.64     12.15 o
  -3   3   8      523.57      510.83     15.41 o
  -2   3   8        1.14        0.05      1.36 o
  -1   3   8        0.01       -0.17      0.58 o
   0   3   8      222.43      219.79      5.20 o
   1   3   8      309.39      309.93      9.25 o
   2   3   8      100.85      102.11      4.54 o
   3   3   8       32.73       26.88      3.58 o
  -5   4   8      106.41       96.91      8.19 o
  -4   4   8       87.57       75.83     18.18 o
  -3   4   8      127.95      111.63     11.36 o
  -2   4   8      110.70       97.97      6.16 o
  -1   4   8      972.16      989.58     12.98 o
   0   4   8      909.52      952.84     16.60 o
   1   4   8      450.18      452.49      9.80 o
   2   4   8       50.18       53.72      3.21 o
   3   4   8       54.23       60.97      4.88 o
  -4   5   8       74.20       77.22      6.77 o
  -3   5   8       54.42       56.30      5.31 o
  -2   5   8        4.04        3.92      1.62 o
  -1   5   8        0.30       -0.53      0.96 o
   0   5   8       89.59       89.44      3.30 o
   1   5   8       62.90       60.32      2.65 o
   2   5   8       67.07       68.52      4.27 o
   3   5   8       15.21       17.52      5.14 o
  -4   6   8       26.85       21.78      3.74 o
  -3   6   8       17.08        7.26      2.39 o
  -2   6   8       12.78       10.87      1.64 o
  -1   6   8       31.71       27.38      2.21 o
   0   6   8        0.63        0.29      0.55 o
   1   6   8       18.91       23.94      2.99 o
   2   6   8       18.97       23.19      5.54 o
   3   6   8       13.02       15.05      4.85 o
  -4   7   8      199.85      227.36     27.64 o
  -3   7   8      473.10      462.48     14.95 o
  -2   7   8      258.00      252.90     10.40 o
  -1   7   8      138.63      141.57      4.56 o
   0   7   8      234.08      231.69      9.01 o
   1   7   8      727.72      762.21     11.73 o
   2   7   8      157.73      150.93     12.96 o
   3   7   8        7.31        8.11      3.88 o
  -4   8   8       15.37       15.92      6.90 o
  -3   8   8        1.34       -1.76      3.25 o
  -2   8   8      103.61       92.97      4.83 o
  -1   8   8       31.41       29.45      2.03 o
   0   8   8        4.30        4.64      1.20 o
   1   8   8       12.83       18.82      5.38 o
   2   8   8       18.13       14.76      5.52 o
  -4   9   8      211.20      199.04     11.11 o
  -3   9   8      236.21      230.30     10.73 o
  -2   9   8        0.09       -1.51      1.01 o
  -1   9   8       55.05       55.75      2.32 o
   0   9   8       38.76       35.55      4.04 o
   1   9   8       19.95       24.08      6.26 o
   2   9   8      394.83      364.10     20.81 o
  -4  10   8        0.83       -0.27      2.70 o
  -3  10   8        1.04       -0.32      4.84 o
  -2  10   8       25.18       20.49      2.22 o
  -1  10   8       91.27       97.37      5.55 o
   0  10   8      130.17      146.06     12.35 o
   1  10   8      101.27       94.42     10.53 o
   2  10   8        5.16        2.78      4.51 o
  -3  11   8      143.27      173.85      7.23 o
  -2  11   8      163.66      181.09      6.18 o
  -1  11   8       22.74       26.49      2.90 o
   0  11   8      508.64      523.59     23.52 o
   1  11   8      588.45      587.43     26.27 o
   2  11   8        0.04       -0.84      4.46 o
  -3  12   8        6.10        5.78      1.40 o
  -2  12   8       40.39       44.37      8.51 o
  -1  12   8       93.91       87.52      9.78 o
   0  12   8       49.90       59.25      8.70 o
   1  12   8      148.40      154.54     13.94 o
  -2  13   8       64.09       71.48      5.67 o
  -1  13   8        0.00        1.18      2.73 o
   0  13   8       76.68       68.06      9.27 o
   1  13   8       71.08       84.18     10.89 o
  -2  14   8      312.98      351.87     20.91 o
  -1  14   8       44.95       56.34      8.60 o
   0  14   8      119.53      115.21     12.06 o
  -4   1   9      225.44      241.84     12.05 o
  -3   1   9      481.39      469.88     15.70 o
  -2   1   9       56.42       61.81      4.08 o
  -1   1   9      193.17      185.95      7.94 o
   0   1   9      398.90      401.80      8.69 o
   1   1   9      261.83      251.92      7.22 o
   2   1   9        8.65        5.70      2.23 o
   3   1   9        5.35        4.98      2.20 o
  -4   2   9       75.12       72.43      6.69 o
  -3   2   9      146.85      164.31      9.09 o
  -2   2   9        5.15        5.08      1.63 o
  -1   2   9       22.79       19.56      2.84 o
   0   2   9        0.46        0.31      1.04 o
   1   2   9        9.47        8.53      1.52 o
   2   2   9       97.87       92.48      5.87 o
   3   2   9       12.29       13.03      2.91 o
  -4   3   9      141.52      135.92      9.18 o
  -3   3   9        0.85        5.64      2.69 o
  -2   3   9       49.09       48.53      3.58 o
  -1   3   9      168.85      155.85      5.72 o
   0   3   9      251.44      250.95      8.85 o
   1   3   9      301.55      325.25      9.30 o
   2   3   9       18.75       21.46      3.12 o
   3   3   9       22.34       18.47      4.81 o
  -4   4   9        0.22        1.23      3.34 o
  -3   4   9        0.05        1.42      1.91 o
  -2   4   9      308.69      323.07     11.62 o
  -1   4   9      150.83      155.57      7.37 o
   0   4   9       63.31       62.31      3.22 o
   1   4   9      173.40      180.92      6.58 o
   2   4   9       12.55       14.79      2.69 o
  -4   5   9       97.55       95.86     19.21 o
  -3   5   9        1.21       -0.10      1.11 o
  -2   5   9      101.40      101.68      6.61 o
  -1   5   9       94.33       97.04      4.44 o
   0   5   9      253.13      264.01      6.10 o
   1   5   9        0.04        0.65      0.82 o
   2   5   9      141.85      122.97     11.35 o
  -4   6   9       35.16       43.90      8.30 o
  -3   6   9      392.01      396.87     20.70 o
  -2   6   9      163.79      164.03      8.46 o
  -1   6   9      109.89      120.54      4.60 o
   0   6   9        0.81        3.55      1.47 o
   1   6   9       25.68       28.46      2.96 o
   2   6   9      253.65      268.03     17.02 o
  -4   7   9       22.67       20.06      3.76 o
  -3   7   9       96.48       81.42      6.58 o
  -2   7   9      273.14      231.32     10.04 o
  -1   7   9       19.64       15.62      1.87 o
   0   7   9       13.58       13.65      2.97 o
   1   7   9       92.91       96.73      6.81 o
   2   7   9        0.54        0.63      3.86 o
  -4   8   9       50.18       38.58      5.38 o
  -3   8   9      118.08      136.62      8.52 o
  -2   8   9      680.80      620.82     16.40 o
  -1   8   9      139.52      145.51      7.17 o
   0   8   9        3.08        2.87      1.14 o
   1   8   9        4.56        4.82      3.55 o
   2   8   9      193.17      201.43     15.65 o
  -3   9   9        0.27        1.40      3.61 o
  -2   9   9      104.03       85.70      7.10 o
  -1   9   9        0.32        1.02      1.17 o
   0   9   9       18.23       22.81      5.52 o
   1   9   9      122.85      111.43     11.75 o
   2   9   9       80.73       75.46     10.33 o
  -3  10   9       72.78       67.37      6.21 o
  -2  10   9      149.20      164.21      8.54 o
  -1  10   9      252.09      252.55      9.15 o
   0  10   9       29.80       24.97      5.84 o
   1  10   9      453.87      461.08     23.45 o
  -3  11   9        2.52        3.11      1.66 o
  -2  11   9       22.14       22.60      3.36 o
  -1  11   9       10.64        3.64      3.61 o
   0  11   9        6.57        7.97      3.96 o
   1  11   9      508.21      532.62     25.81 o
  -2  12   9       78.60       69.31      9.43 o
  -1  12   9      115.67      104.76     11.37 o
   0  12   9        4.03        5.44      3.72 o
  -1  13   9      165.51      182.46     15.09 o
   0  13   9       51.10       62.35      9.75 o
  -4   0  10      127.41      125.07     12.66 o
  -3   0  10      182.27      183.34     14.22 o
  -2   0  10      509.99      506.10     21.60 o
  -1   0  10     1588.37     1603.39     24.20 o
   0   0  10       41.35       44.58      3.84 o
   1   0  10      390.33      410.12     16.40 o
   2   0  10      155.96      170.75     11.70 o
  -4   1  10       16.73        8.94      4.57 o
  -3   1  10        7.51       10.60      2.84 o
  -2   1  10        0.07        1.60      1.42 o
  -1   1  10      136.49      126.91      5.67 o
   0   1  10       16.50       18.04      2.23 o
   1   1  10       53.85       52.41      3.44 o
   2   1  10       14.97       14.49      3.26 o
  -4   2  10       90.19      102.57     11.48 o
  -3   2  10      340.53      360.20     13.96 o
  -2   2  10     1414.00     1367.17     24.97 o
  -1   2  10       95.57      101.50      6.49 o
   0   2  10       25.73       25.98      3.20 o
   1   2  10      226.08      230.51      8.52 o
   2   2  10      113.32      116.82      6.83 o
  -4   3  10       12.36        8.36      5.41 o
  -3   3  10        5.82        7.78      2.36 o
  -2   3  10       27.57       27.58      3.72 o
  -1   3  10       73.49       73.90      5.54 o
   0   3  10        0.03       -0.16      0.77 o
   1   3  10       23.82       17.07      2.66 o
   2   3  10      109.87      108.10     10.65 o
  -4   4  10       11.60        6.89      2.57 o
  -3   4  10       34.02       39.45      4.64 o
  -2   4  10       81.69       83.67      4.80 o
  -1   4  10        0.10       -2.15      1.69 o
   0   4  10        2.26        2.60      1.47 o
   1   4  10        2.15        0.25      0.74 o
   2   4  10      139.44      122.96     11.53 o
  -4   5  10       62.30       58.70      6.24 o
  -3   5  10       45.29       38.04      4.84 o
  -2   5  10      160.91      147.82      6.21 o
  -1   5  10      218.56      215.11      9.09 o
   0   5  10      299.27      300.09     10.17 o
   1   5  10      163.96      161.78      7.38 o
   2   5  10      105.18       91.10     10.28 o
  -4   6  10        8.10        5.89      2.26 o
  -3   6  10      171.70      167.39     17.20 o
  -2   6  10       77.11       96.25      6.85 o
  -1   6  10       55.93       68.59      5.27 o
   0   6  10       54.23       51.83      4.30 o
   1   6  10       33.05       22.92      5.62 o
   2   6  10      128.51      131.39     12.45 o
  -3   7  10       29.15       25.37      3.95 o
  -2   7  10        5.90        4.02      2.11 o
  -1   7  10       44.60       47.14      4.43 o
   0   7  10      227.45      261.02      9.13 o
   1   7  10       29.33       33.28      6.66 o
  -3   8  10        1.14        2.02      2.04 o
  -2   8  10        1.84        0.90      2.83 o
  -1   8  10        1.52       -1.86      1.34 o
   0   8  10        2.32        4.07      4.34 o
   1   8  10        3.72        0.71      3.95 o
  -3   9  10       12.65       11.64      4.47 o
  -2   9  10       23.54       23.22      3.45 o
  -1   9  10      364.24      378.75     16.15 o
   0   9  10      355.29      368.70     20.23 o
   1   9  10       71.29       80.57     10.29 o
  -2  10  10        9.71        6.99      2.35 o
  -1  10  10       36.97       37.17      7.04 o
   0  10  10       37.04       32.39      6.93 o
  -2  11  10       65.46       55.07      8.64 o
  -1  11  10      122.41      129.40     12.64 o
   0  11  10       34.10       41.94      8.15 o
  -4   1  11       14.36       20.34      4.01 o
  -3   1  11       80.28       83.22      7.07 o
  -2   1  11      135.60      141.76      8.52 o
  -1   1  11      251.32      242.24     10.44 o
   0   1  11       63.63       60.23      4.88 o
   1   1  11        0.12        0.87      1.61 o
  -3   2  11       55.71       55.64      5.78 o
  -2   2  11      199.79      197.12      9.97 o
  -1   2  11       53.10       57.11      8.09 o
   0   2  11       23.70       25.18      3.33 o
   1   2  11       44.07       42.45      3.97 o
  -3   3  11        0.90        3.49      1.91 o
  -2   3  11      108.98      115.22      7.77 o
  -1   3  11      180.01      173.53      8.98 o
   0   3  11      146.76      163.10      8.05 o
   1   3  11        5.20        4.31      1.93 o
  -3   4  11       54.46       48.05      5.48 o
  -2   4  11        0.46        2.51      2.35 o
  -1   4  11        7.36        9.39      3.44 o
   0   4  11       26.53       26.99      3.36 o
   1   4  11       36.77       41.31      4.17 o
  -3   5  11       16.37       24.09      4.16 o
  -2   5  11      254.57      256.75     15.86 o
  -1   5  11       17.26       19.18      4.45 o
   0   5  11       42.74       44.47      4.26 o
   1   5  11        0.28        1.43      3.56 o
  -3   6  11      121.33      132.55      8.98 o
  -2   6  11       11.88       14.13      2.91 o
  -1   6  11       66.75       61.68      5.16 o
   0   6  11      220.40      221.36      9.19 o
   1   6  11      178.71      184.39     14.32 o
  -3   7  11       32.48       32.54      4.52 o
  -2   7  11       14.92       13.50      2.94 o
  -1   7  11      258.33      249.58     10.27 o
   0   7  11        0.01       -3.83      3.88 o
  -2   8  11       74.41       65.74      6.92 o
  -1   8  11      112.14       92.21     10.44 o
   0   8  11       42.35       44.98      7.75 o
  -2   9  11        1.46        2.87      1.52 o
  -1   9  11       58.38       55.07      8.20 o
   0   9  11        6.75        9.01      4.18 o
  -3   0  12      180.92      180.88     15.23 o
  -2   0  12        0.98       -2.97      2.80 o
  -1   0  12      405.61      389.44     19.68 o
   0   0  12       69.51       80.09      8.79 o
  -3   1  12       13.69       11.40      4.44 o
  -2   1  12        0.60        0.63      1.28 o
  -1   1  12      554.52      527.26     16.21 o
   0   1  12      469.78      452.23     16.77 o
  -3   2  12       43.13       42.02      6.23 o
  -2   2  12        9.41       10.52      2.91 o
  -1   2  12        8.06       11.03      2.69 o
   0   2  12      190.43      195.21      9.16 o
  -3   3  12       56.90       63.76      6.76 o
  -2   3  12       72.86       75.52      6.56 o
  -1   3  12      199.27      200.92     10.00 o
   0   3  12        1.89        1.61      1.92 o
  -2   4  12        0.28       -0.18      1.00 o
  -1   4  12       24.20       19.34      5.48 o
   0   4  12      137.30      138.85      7.88 o
  -2   5  12       10.70       14.07      6.08 o
  -1   5  12       87.27       89.08      7.31 o
   0   5  12        2.82        2.15      3.21 o
  -2   6  12        9.66        5.90      3.41 o
  -1   6  12        0.32        0.47      1.24 o
 
